# Supplementary material for: Durable and controlled depletion of neutrophils in mice
Source: Nat Commun. 2020 Jun 2;11:2762. doi: 10.1038/s41467-020-16596-9 (PMC7265525; doi:10.1038/s41467-020-16596-9)
Supplement: Supplementary file 3 — Source Data [file 41467_2020_16596_MOESM3_ESM.xlsx]

## Sheet: Fig 2a
Reported MFI from the membrane anti-rat PE detecting the anti-Ly6G
BM Ctr	Bl Ctr	BM Ly6G	Bl Ly6G
1635	3498	650	667
1804	3216	1197	616
1656	3567	900	832
2260	3427	912	1234
		1062	652
		944.2	800.2

## Sheet: Fig 2b
Neutrophil repartition							BrdU prevalence on neutro
	Bone marrow			Blood				Bone marrow			Blood
Ctr	Ly6G	Gr1	Ctr	Ly6G	Gr1		Ctr	Ly6G	Gr1	Ctr	Ly6G	Gr1
45.3	35.3	29.9	12.4	4.87	1.04		51.3	67.2	52.1	21.4	67.8	52
40.6	39	35	6.73	3.72	0.35		46.3	70.1	61.3	9.46	76.8	56.6
44	33.7	34.2	10.8	3.03	0.54		54	61.3	66.8	18.9	88.8	79.9
38.8	28.7	35.5	3.08	2.31	1.01		n.a not stained well for brdu	62.2	56.7	21.2	75.2	69.5
46			6.33				62.9
40.4			7.35				69.1
Combined results of two separate experiments

## Sheet: Fig 3b
D1.5-Ly6G extra MFI				D3-Ly6G extra MFI
Ctr	Ly6G	Pre immunized Ly6G	Combo	Ctr	Ly6G	Pre immunized Ly6G	Combo
15075	331	8031	1512	10419	8540	4443	2071
13620	1262	3598	16121	14177	3090	4984	3513
10957	933	6858	2510	11996	4854	5047	7888
14671	2941		3735	10722	1834	3503	6644
17345			7701			5759
29770
15506

## Sheet: Fig 4b
	Neutrophil prevalence	BrdU prevalence among neutrophils
late term combo check_BM CTR1_001,fcs	0.62	0.437
late term combo check_BM CTR2_007,fcs	0.557	0.485
late term combo check_BM CTR3_010,fcs	0.602	0.379
late term combo check_BM CTR4_012,fcs	0.511	0.51
late term combo check_BM CTR5_016,fcs	0.497	0.477
late term combo check_BM CTR6_019,fcs	0.499	0.332
late term combo check_BM CTR7_020,fcs	0.496	0.368
	0.5403	0.4269
late term combo check_BM Combo1_005,fcs	0.562	0.368
late term combo check_BM Combo2_008,fcs	0.602	0.236
late term combo check_BM Combo3_011,fcs	0.226	0.234
late term combo check_BM Combo4_013,fcs	0.532	0.157
late term combo check_BM Combo5_015,fcs	0.593	0.104
	0.503	0.2198
late term combo check_BM Ly6G 4_017,fcs	0.531	0.298
late term combo check_BM Ly6G1_006,fcs	0.606	0.385
late term combo check_BM Ly6G2_009,fcs	0.627	0.406
late term combo check_BM Ly6G3_014,fcs	0.742	0.429
late term combo check_BM Ly6G5_018,fcs	0.45	0.323
	0.5912	0.3682
late term combo check_Blood CTR1_002,fcs	0.126	0.0876
late term combo check_Blood CTR2_021,fcs	0.291	0.0833
late term combo check_Blood CTR3_024,fcs	0.111	0.07
late term combo check_Blood CTR4_031,fcs	0.0973	0.524
late term combo check_Blood CTR5_032,fcs	0.0848	0.162
late term combo check_Blood CTR6_033,fcs	0.0895	0.135
late term combo check_Blood CTR7_034,fcs	0.0917	0.229
	0.1273	0.1844
late term combo check_Blood Combo1_003,fcs	0.0434	0.302
late term combo check_Blood Combo2_022,fcs	0.0779	0.444
late term combo check_Blood Combo3_028,fcs	0.0324	0.478
late term combo check_Blood Combo4_029,fcs	0.0632	0.498
	0.0542	0.4305
late term combo check_Blood Ly6G1_004,fcs	0.171	0.561
late term combo check_Blood Ly6G2_023,fcs	0.126	0.644
late term combo check_Blood Ly6G3_026,fcs	0.216	0.621
late term combo check_Blood Ly6G4_027,fcs	0.152	0.434
late term combo check_Blood Ly6G5_025,fcs	0.101	0.666
	0.1532	0.5852
late term combo check_Lung CTR1_035,fcs	0.17	0.112
late term combo check_Lung CTR2_036,fcs	0.144	0.144
late term combo check_Lung CTR3_037,fcs	0.129	0.107
late term combo check_Lung CTR4_038,fcs	0.0956	0.518
late term combo check_Lung CTR5_039,fcs	0.0941	0.222
late term combo check_Lung CTR6_040,fcs	0.0601	0.0768
late term combo check_Lung CTR7_041,fcs	0.0887	0.211
	0.1116	0.1987
late term combo check_Lung Combo1_042,fcs	0.0404	0.478
late term combo check_Lung Combo2_043,fcs	0.0407	0.405
late term combo check_Lung Combo3_051,fcs	0.0366	0.522
late term combo check_Lung Combo4_045,fcs	0.0355	0.366
late term combo check_Lung Combo5_047,fcs	0.102	0.447
	0.051	0.4436
late term combo check_Lung Ly6G1_046,fcs	0.21	0.434
late term combo check_Lung Ly6G2_048,fcs	0.0524	0.539
late term combo check_Lung Ly6G3_049,fcs	0.117	0.603
late term combo check_Lung Ly6G4_050,fcs	0.196	0.524
late term combo check_Lung Ly6G5_044,fcs	0.0578	0.609
	0.1266	0.5418
late term combo check_Spleen CTR1_052,fcs	0.0483	0.193
late term combo check_Spleen CTR2_053,fcs	0.0428	0.212
late term combo check_Spleen CTR3_054,fcs	0.0341	0.221
late term combo check_Spleen CTR4_055,fcs	0.0092	0.315
late term combo check_Spleen CTR5_056,fcs	0.0151	0.137
late term combo check_Spleen CTR6_057,fcs	0.0166	0.12
late term combo check_Spleen CTR7_058,fcs	0.0108	0.164
	0.0253	0.1946
late term combo check_Spleen Combo1_059,fcs	0.0399	0.237
late term combo check_Spleen Combo2_060,fcs	0.0138	0.325
late term combo check_Spleen Combo3_061,fcs	0.021	0.287
late term combo check_Spleen Combo4_062,fcs	0.0086	0.294
late term combo check_Spleen Combo5_063,fcs	0.0376	0.39
	0.0242	0.3066
late term combo check_Spleen Ly6G1_064,fcs	0.133	0.203
late term combo check_Spleen Ly6G2_065,fcs	0.136	0.112
late term combo check_Spleen Ly6G3_066,fcs	0.0685	0.112
late term combo check_Spleen Ly6G4_067,fcs	0.175	0.15
late term combo check_Spleen Ly6G5_068,fcs	0.112	0.0924
	0.1249	0.1339

## Sheet: Fig 4c
Blood Trucount neutrophils (n/ml)
CTR	Ly6G	Combo	Gr1
7030	704	1708	873
2547	3116	621	254
1742	3139	1014	1464
2930	2161	472	531
3969	2879	969	637

## Sheet: Fig 4d
Lung Trucount neutrophils (n/mg)
CTR	Ly6G	Combo	Gr1
94	81	65	51
72	35	26	53
80	146,*	22	48
71	139	22	47
60	118
	82
	duplicate for quality

## Sheet: Fig S3a
C57BL/6J					BALB/c					FVB/N
9w ctr	9w Ly6G	24w ctr	24w Ly6G		9w ctr	9w Ly6G	24w ctr	24w Ly6G		9w ctr	9w Ly6G	24w ctr	24w Ly6G
6.43	2.46	8.7	11.2		10.8	0.25	19.1	1.34		8.39	1.42	12.6	1.76
7	2	10.7	10.6		6.3	0.5	22.2	1.41		7.15	0.62	13.9	2.7
10.9	1.32	17.4	58		7.06	0.29	18.2	1.31		9.71	1.66	13.4	3.52
4.14	2.61	9.71	41.7		6.04	0.25	14.9	1.19		10.8	0.23	13.6	1.47
6.93	1.77	11	42		4.93	0.46	15.2	1.26		8.12	0.19		1.04

## Sheet: Fig S3b
C57BL/6J
Ctr	Ly6G
5.86	6.63
4.38	4.21
4.51	5.06
6.42	3.21
4.28	4.59

## Sheet: Fig S3c
Mice produced in house (black)
Before treatment		1 Day Ly6G		6 Days Ly6G
7.13		3.51		4.63
7.41		3.79		11.11
8.75		8.86		6.26
5.08		6.19		8.49
5.68		3.29		7.68
7.52		4.34		10.19
Imported mice (red)
Before treatment		1 Day Ly6G		6 Days Ly6G
7.63		3.33		5.87
3.98		6.23		5.83
9.53		4.36		6.67
5.32		3.71		5.8
7.54		7.31		11.23
9.11		3.73		7.07

## Sheet: Fig S3d
Spleen		Lung		BM
Ctr	Ly6G	Ctr	Ly6G	Ctr	Ly6G
5.2	5.81	8.89	15	58	57.6
10.4	3.22	25	9.04	60.7	61.1
6.05	6.37	11	10.6	57.5	56.7
5.81	4.49	9.03	3.97	53.8	48.9
7.46	2.38	14.7	14.4	54.5	58
3.71	3.86	5.41	14.2	57.3	59
6.94		11.4	10	58.7	59.2
3.19		19.2		59.5

[truncated: 7 more sheets: Fig S4, Fig S5, Fig S6a, Fig S6d, Fig S6e, Fig S7b, Fig S8]
